# Supplementary material for: Spontaneous ilio-psoas hematomas complicating intensive care unit hospitalizations
Source: PLoS One. 2019 Feb 22;14(2):e0211680. doi: 10.1371/journal.pone.0211680 (PMC6386274; doi:10.1371/journal.pone.0211680)
Supplement: S1 Table — (XLSX) [file pone.0211680.s001.xlsx]

## Sheet: Feuil1
JourDiag	Duresejour	Age	deces	decesJ29	embolisation	delaisembol	sangactif	BMI	sexe	IGSII	IDM	CS	poumon	autre	CC	CH	ACR	detresrespi	coma	deglobulisation	douleurcontracture	choc	hematomcutane	psoitis	ACR	Sdinflammatoire	Fortuit	LATA	IRC	dialyse	dialyseP	transplante	Trein	Tpoumon	OH	cirrhose	hematoevolutif	hematogueri	evolutif	remission	Kevolutif	Kremission	diabete1	diabete2	tabac	BPCO	HTA	AVC	AOMI
7	10	81	1	0	1	*	1	28	1	52	0	0	*	*	1	0	0	0	0	1	1	1	0	0	0	0	0	0	0	0	0	0	0	0	0	0	0	0	0	0	0	0	0	0	0	1	1	1	0
5.8125	54.4479	80	0	0	1	146	1	47	1	54	0	1	1	0	0	0	0	0	0	1	0	0	0	1	0	0	0	0	0	0	0	0	0	0	0	0	0	0	0	0	0	0	0	1	0	1	1	0	0
27.3889	45.1597	81	1	0	0	*	0	27	1	63	0	1	0	1	0	0	0	1	0	0	1	1	0	0	0	0	0	0	0	0	0	0	0	0	0	0	0	0	0	0	0	0	0	0	0	0	0	0	0
7.1875	8.51736	85	1	0	0	*	1	23	1	45	0	0	*	*	0	0	0	1	1	1	0	1	0	0	0	0	0	0	0	0	0	0	0	0	0	0	0	0	0	0	0	0	0	0	0	0	0	0	0
13.0903	31.7361	69	0	0	0	*	0	41	1	51	0	0	*	*	0	0	0	1	0	0	0	0	0	0	1	0	0	0	0	0	0	0	0	0	1	0	0	0	0	0	0	0	0	1	1	1	1	0	1
18.3778	41.1278	65	0	0	0	*	0	27	0	43	0	0	*	*	0	0	0	1	0	0	1	0	0	1	0	0	0	0	0	0	0	0	0	0	0	0	0	0	0	0	0	0	0	1	1	0	1	0	1
11.3333	15.375	71	1	0	0	*	0	40	1	49	0	0	*	*	1	0	0	1	0	0	0	0	0	0	0	1	1	1	0	0	0	0	0	0	0	0	0	0	1	0	1	0	0	1	0	0	1	0	0
12.9972	21.8757	85	1	0	0	*	1	28	1	57	1	0	*	*	0	0	1	0	0	1	0	0	1	0	0	0	0	1	0	0	0	0	0	0	0	0	0	0	0	0	0	0	0	0	0	0	1	1	0
74.1458	89.0104	84	0	0	1	268	1	23	0	54	0	0	*	*	0	1	0	0	0	1	0	1	0	0	0	0	0	0	0	0	0	0	0	0	0	0	0	0	0	0	0	0	0	0	1	0	1	0	0
9.04167	55.8333	71	0	0	0	*	0	34	0	61	0	1	0	1	1	0	0	0	0	1	0	1	0	0	0	0	0	0	0	0	0	0	0	0	1	0	0	0	0	0	0	0	0	0	1	0	0	0	0
1	9	73	0	0	1	177	1	22	0	37	0	0	*	*	0	0	0	1	0	1	1	0	0	0	0	0	0	0	0	0	0	0	0	0	0	0	1	0	1	0	0	0	0	1	0	0	0	0	0
8.85069	115.542	77	1	0	0	*	0	17	1	64	0	0	*	*	0	0	0	1	0	1	0	0	0	0	0	0	0	1	1	0	0	0	0	0	0	0	1	0	1	1	0	1	0	0	0	0	1	0	1
9.45833	20.566	55	1	0	0	*	1	27	0	35	0	1	1	0	0	0	0	1	0	1	0	1	1	0	0	0	0	1	0	0	0	0	0	0	0	0	0	0	1	0	1	0	0	1	1	0	0	0	0
11.1875	25.8958	75	0	1	1	146	1	32	0	48	0	1	1	0	0	0	0	0	0	1	0	1	0	0	0	0	0	0	1	0	1	0	0	0	0	0	0	0	0	1	0	1	0	1	1	0	1	0	0
15.4688	27.1979	75	0	0	1	147	1	31	1	54	0	0	*	*	0	0	0	0	1	0	0	1	0	0	0	0	0	0	0	0	0	0	0	0	0	0	0	0	0	0	0	0	0	1	1	0	0	0	0
15.5694	52.2778	79	0	0	1	124	1	37	0	69	0	0	*	*	0	0	0	1	0	1	0	1	0	0	0	0	0	0	1	0	0	0	0	0	0	0	0	0	0	0	0	0	0	1	1	0	1	0	1
30.1736	37.1194	89	1	0	0	*	0	25	0	52	0	0	*	*	1	0	0	0	0	1	0	1	0	0	0	0	0	1	0	0	0	0	0	0	0	0	0	0	0	0	0	0	0	1	1	0	0	0	0
12.3854	15.6146	84	1	0	1	85	1	32	0	64	0	0	*	*	1	0	0	0	0	1	0	1	0	0	0	0	0	0	1	0	0	0	0	0	0	0	0	0	0	0	0	0	0	0	1	0	0	0	0
9.23264	10.9653	79	1	0	0	*	1	21	0	57	1	0	*	*	1	0	0	0	0	1	0	0	0	0	0	0	0	1	0	0	0	0	0	0	1	0	0	0	0	0	0	0	0	0	1	0	1	0	0
17.3646	37.8368	73	0	0	0	*	0	33	0	63	0	0	*	*	0	0	0	1	0	1	0	1	0	0	0	0	0	0	0	0	0	0	0	0	0	0	0	1	0	1	0	0	0	0	1	0	0	0	0
10.1062	16.8562	48	1	0	1	91	0	26	0	72	1	0	*	*	0	0	1	0	0	0	0	0	0	0	0	0	1	0	1	0	0	0	0	0	0	0	0	0	0	0	0	0	0	0	0	1	1	0	1
9.83681	20.3681	84	0	1	1	596	1	25	0	97	0	0	*	*	0	1	1	0	0	0	1	0	1	0	0	0	0	0	0	0	0	0	0	0	0	0	0	0	0	0	0	0	0	0	0	0	1	0	0
7.28472	11.9132	66	0	0	1	811	1	27	0	58	1	0	*	*	1	0	0	0	0	1	0	1	0	0	0	0	0	0	0	0	0	0	0	0	0	0	0	0	0	0	0	0	0	0	0	0	0	0	0
7.89583	22.625	76	0	0	0	*	0	21	1	60	0	0	*	*	0	0	0	1	0	1	0	0	0	0	0	0	0	0	1	0	0	1	0	1	0	0	0	0	0	0	0	0	0	0	1	1	1	0	0
3.375	19.9792	62	1	0	0	*	1	30	0	91	0	0	*	*	0	0	0	1	0	1	1	0	0	0	0	0	0	0	0	0	0	0	0	0	1	1	0	0	0	0	0	0	0	1	0	0	1	1	0
7.32986	20.059	76	0	0	1	432	1	35	1	91	0	0	*	*	0	0	0	0	0	0	0	0	0	0	0	0	0	0	1	0	0	1	1	0	1	0	0	0	0	0	0	0	0	0	0	0	1	0	0
8.60417	10.25	75	1	0	1	82	1	23	0	98	0	0	*	*	0	0	0	0	0	1	1	0	0	0	1	0	0	0	1	1	0	1	1	0	0	0	0	0	0	0	0	0	0	0	0	0	1	0	0
4.1875	7.64236	76	1	0	1	369	1	21	0	89	0	1	1		0	0	0	0	0	0	0	0	0	0	1	0	0	0	1	0	0	0	0	0	0	0	0	0	0	1	0	1	0	0	0	0	1	0	0
11.0833	15.7292	77	0	0	0	*	1	44	1	80	0	1	1		0	0	0	0	0	1	0	0	0	0	0	0	0	0	0	0	0	0	0	0	0	0	0	0	0	0	0	0	0	0	0	0	1	0	0
10.9653	46.6042	62	0	0	1	360	1	50	1	87	0	0	*	*	1	0	0	0	0	1	0	1	0	0	0	0	0	1	0	0	0	0	0	0	0	0	0	0	0	0	0	0	0	1	0	0	1	0	0
13.95	16.3722	80	1	0	1	395	1	25	0	55	0	1	1	0	0	0	0	0	0	1	0	1	0	0	0	0	0	1	0	0	0	0	0	0	0	0	0	0	0	0	0	0	0	0	0	0	0	0	0
5	31.684	54	1	0	1	356	0	17	1	48	0	1	0	1	1	0	0	0	0	1	1	1	0	0	0	0	0	1	0	0	0	0	0	0	0	0	0	0	0	0	0	0	0	0	0	0	0	0	1
13.5833	17.7292	71	1	0	1	334	0	25	0	56	0	0	*	*	1	0	0	1	0	1	0	1	0	0	0	0	0	0	1	0	0	0	0	0	0	0	0	0	0	0	0	0	0	1	0	1	0	0	0
8.5625	10.0382	72	1	0	1	60	1	66	1	53	0	1	1	1	0	0	0	0	0	1	1	1	0	0	0	0	0	0	0	0	0	0	0	0	0	0	0	0	1	0	1	0	0	0	1	1	1	0	1
6.16667	16.7986	73	1	0	0	*	0	32	0	96	0	1	1	0	0	0	0	0	0	0	1	0	0	0	0	0	0	1	0	0	0	0	0	0	0	0	0	0	0	0	0	0	0	0	0	0	0	0	0
10.5201	20.1868	66	0	0	1	85	1	22	0	51	0	0	*	*	0	0	0	1	0	1	0	1	0	0	0	0	0	0	1	0	0	1	1	0	0	0	0	0	0	0	0	0	0	1	0	0	0	0	1
7.97917	17.6458	62	0	0	0	*	0	26	0	75	0	1	0	1	0	0	0	0	0	1	0	0	0	0	0	0	0	0	0	0	0	0	0	0	0	0	0	0	0	0	0	0	0	0	0	0	0	0	0
12.3646	26.0625	60	0	0	1	920	0	31	1	63	0	0	*	*	0	0	0	1	0	1	0	0	0	0	0	0	0	0	0	0	0	0	0	0	0	0	0	0	0	0	0	0	0	0	1	0	1	1	0
6.35417	54.8125	59	1	0	0	*	1	22	0	58	0	0	*	*	1	0	0	0	0	1	1	1	0	0	0	0	0	1	0	0	0	0	0	0	0	0	0	0	0	0	0	0	0	1	0	0	0	0	0
23.1875	38.9062	72	0	0	0	*	0	32	0	47	0	0	*	*	0	0	0	1	0	1	1	0	0	0	0	0	0	0	0	0	0	0	0	0	0	0	0	0	0	0	0	0	0	0	0	0	0	0	0
[truncated: 50 more columns]
